# Supplementary material for: Etiologic Spectrum and Surgical Epidemiology of Pediatric Cataracts in Kazakhstan: A Three-Year Retrospective Study from Two Tertiary Eye-Care Centers
Source: Medicina (Kaunas). 2026 Jun 27;62(7):1245. doi: 10.3390/medicina62071245 (PMC13413681; doi:10.3390/medicina62071245)
Supplement: Supplementary file 1 [file medicina-62-01245-s001.zip]

Archive with 1 entries (1 files):
- medicina-4349578-supplementary.xlsx
