# Supplementary material for: Etiologic Spectrum and Surgical Epidemiology of Pediatric Cataracts in Kazakhstan: A Three-Year Retrospective Study from Two Tertiary Eye-Care Centers
Source: Medicina (Kaunas). 2026 Jun 27;62(7):1245. doi: 10.3390/medicina62071245 (PMC13413681; doi:10.3390/medicina62071245)
Supplement: Supplementary file 1 [file medicina-62-01245-s001.zip › medicina-4349578-supplementary.xlsx]

## Sheet: Лист1
Table S1: Center-wise patient-level distribution of pediatric cataract etiologies in the Astana and Almaty branches
Variable	Astana branch, n (%)	Almaty branch, n (%)	Total, n (%)
Children	179 (33.9)	349 (66.1)	528 (100)
Congenital cataract	144 (34.9)	265 (65.1)	412 (78.0)
Traumatic cataract	6 (8.8)	62 (91.2)	68 (12.9)
Ectopia lentis-associated cataract	6 (25.0)	18 (75.0)	24 (4.5)
Complicated cataract	14 (58.3)	10 (41.7)	24 (4.5)
— Uveitis-related cataract	8 (61.5)	5 (38.5)	13 (2.5)
— Diabetes-related cataract	6 (54.5)	5 (45.5)	11 (2.1)
Percentages in the Astana and Almaty branch columns are calculated within each row and indicate the distribution of each etiologic category between the two centers. Percentages in the Total column are calculated relative to the total patient cohort (n = 528). Uveitis-related and diabetes-related cataracts are descriptive subcategories of complicated cataract and should not be summed again with th…
